# Supplementary material for: Molecular Dynamics Simulation of the Thermosensitive Gelation Mechanism of Phosphorylcholine Groups-Conjugated Methylcellulose Hydrogel
Source: Gels. 2025 Jul 4;11(7):521. doi: 10.3390/gels11070521 (PMC12294316; doi:10.3390/gels11070521)
Supplement: Supplementary file 1 [file gels-11-00521-s001.zip]

Archive with 1 entries (1 files):
- gels-3696029-supplementary.pdf
